# Supplementary material for: Absence of the RING domain in MID1 results in patterning defects in the developing human brain
Source: Life Sci Alliance. 2024 Jan 18;7(4):e202302288. doi: 10.26508/lsa.202302288 (PMC10796562; doi:10.26508/lsa.202302288)
Supplement: Supplementary file 1 [file LSA-2023-02288_TableS1.xlsx]

## Sheet: ctrl
ctrl_d0_1

## Sheet: Rm1
s17_d0_1

## Sheet: Rm2
s27_d0_1
